# Supplementary material for: Ultraconserved elements (UCEs) resolve the phylogeny of Australasian smurf-weevils
Source: PLoS One. 2017 Nov 22;12(11):e0188044. doi: 10.1371/journal.pone.0188044 (PMC5699822; doi:10.1371/journal.pone.0188044)
Supplement: S1 Table — (XLS) [file pone.0188044.s001.xls]

## Sheet: Final raw reads fasta lenght.cs
		sample	reads	total bp	contigs mean coverage	UCE mean coverage	total contigs2	number of UCE contigs	% uniques	duplicate probe matches	UCE loci removed for matching multiple contigs	contigs removed for matching multiple UCE loci	total bp2	mean length3	95 CI length	min length	max length	median legnth	contigs >1kb
Celebia_sp_4073	R._cf._batjanensis_ARC4073	R._cf._batjanensis_ARC4073	11034214	1105981401	12.1	34.2	8329	482	0.0579	0	120	25	247146	512.751	6.80533	224	1050	530.5	1		Celebia_sp_4073-READ2.fastq.gz	Celebia_sp_4073	Celebia_sp_4073	Celebia-sp-4073.unaligned.fasta
Eeupholus_rigouti	E._rigouti_MVD57	E._rigouti_MVD57	23017467	2309353771	9	37.2	26245	393	0.015	0	181	25	152393	387.768	5.27187	224	723	373	0		Eeupholus_rigouti-READ2.fastq.gz	Eeupholus_rigouti	Eeupholus_rigouti	Eeupholus-rigouti.unaligned.fasta
Eupholus_azureus_1554	E._azureus_Pindiu_ARC1554	E._azureus_Pindiu_ARC1554	8725389	874030122	14.2	19.2	4788	493	0.103	0	80	22	293842	596.028	8.18858	225	1361	609	2		Eupholus_azureus_1554-READ-singleton.fastq.gz	Eupholus_azureus_1554	Eupholus_azureus_1554	Eupholus-azureus-1554.unaligned.fasta
Eupholus_azureus_1556	E._azureus_Sattelberg_ARC1556	E._azureus_Sattelberg_ARC1556	8780567	880447046	14.6	20.5	4595	463	0.1008	0	82	24	233161	503.587	7.34465	226	1864	511	3		Eupholus_azureus_1556-READ-singleton.fastq.gz	Eupholus_azureus_1556	Eupholus_azureus_1556	Eupholus-azureus-1556.unaligned.fasta	0	79	20
Eupholus_bennetti	E._bennetti_ARC1557	E._bennetti_ARC1557	17930213	1799289252	11.1	25.2	9936	482	0.0485	0	106	25	235087	487.732	6.37753	225	1384	490.5	1		Eupholus_bennetti-READ-singleton.fastq.gz	Eupholus_bennetti	Eupholus_bennetti	Eupholus-bennetti.unaligned.fasta
Eupholus_compositus	E._compositus_MVD_26_46	E._compositus_MVD_26_46	7506234	730899572	10.4	11.2	3752	104	0.0277	0	38	12	26045	250.433	2.69119	224	380	241.5	0		Eupholus_compositus-READ-singleton.fastq.gz	Eupholus_compositus	Eupholus_compositus	Eupholus-compositus.unaligned.fasta
Eupholus_cuvieri	E._cuvieri_MVD25	E._cuvieri_MVD25	31283213	3106286682	11.9	41.3	29818	545	0.0183	0	107	24	310052	568.903	7.48672	225	1948	581	1		Eupholus_cuvieri-READ2.fastq.gz	Eupholus_cuvieri	Eupholus_cuvieri	Eupholus-cuvieri.unaligned.fasta
Eupholus_geoffroyi	E._geoffroyi_Cyclops_Mts_ARC1576	E._geoffroyi_Cyclops_Mts_ARC1576	10358323	1039075823	16.3	28.3	4780	473	0.099	0	120	23	232148	490.799	6.34984	224	796	504	0		Eupholus_geoffroyi-READ2.fastq.gz	Eupholus_geoffroyi	Eupholus_geoffroyi	Eupholus-geoffroyi.unaligned.fasta
Eupholus_lorae	E._lorae_MVD49	E._lorae_MVD49	10820695	1069886682	17.4	15.9	7098	345	0.0486	0	227	24	188017	544.977	10.1668	224	1030	553	3		Eupholus_lorae-READ2.fastq.gz	Eupholus_lorae	Eupholus_lorae	Eupholus-lorae.unaligned.fasta
Eupholus_magnificus	E._magnificus_MVD59	E._magnificus_MVD59	12333632	1236667139	7.2	25.5	16846	443	0.0263	0	74	18	184456	416.379	5.71292	224	771	405	0		Eupholus_magnificus-READ1.fastq.gz	Eupholus_magnificus	Eupholus_magnificus	Eupholus-magnificus.unaligned.fasta
Eupholus_messingeri	E._messingeri_MVD50	E._messingeri_MVD50	14640815	1464621241	5.1	17.2	43551	245	0.0056	0	270	20	91929	375.22	7.24194	232	764	350	0		Eupholus_messingeri-READ2.fastq.gz	Eupholus_messingeri	Eupholus_messingeri	Eupholus-messingeri.unaligned.fasta
Eupholus_MtWilhelm_geoffroyi	E._geoffroyi_MtWilhelm_MVD10	E._geoffroyi_MtWilhelm_MVD10	7248160	726643514	15	26.9	5797	498	0.0859	0	79	20	243776	489.51	6.08194	224	843	503.5	0		Eupholus_MtWilhelm_geoffroyi-READ-singleton.fastq.gz	Eupholus_MtWilhelm_geoffroyi	Eupholus_MtWilhelm_geoffroyi	Eupholus-MtWilhelm-geoffroyi.unaligned.fasta
Eupholus_nickerli	E._nickerli_MVD60	E._nickerli_MVD60	14291751	1434494172	9.8	51.4	14225	429	0.0302	0	145	22	173817	405.168	5.02772	224	765	404	0		Eupholus_nickerli-READ2.fastq.gz	Eupholus_nickerli	Eupholus_nickerli	Eupholus-nickerli.unaligned.fasta	0	96	24
Eupholus_schoenherri	E._schoenherrii_schoenherrii_ARC1573	E._schoenherrii_schoenherrii_ARC1573	8925910	895604861	16.7	24.4	4351	452	0.1039	0	122	25	210916	466.628	5.57615	224	758	483	0		Eupholus_schoenherri-READ-singleton.fastq.gz	Eupholus_s_mimikanus	Eupholus_s_mimikanus	Eupholus-schoenherri.unaligned.fasta	0	134	29
Eupholus_s_mimikanus	E._schoenherrii_mimikanus_MVD58	E._schoenherrii_mimikanus_MVD58	16515016	1656763985	10.1	35.2	18439	405	0.022	0	143	18	154181	380.694	5.10046	224	712	379	0		Eupholus_s_mimikanus-READ-singleton.fastq.gz	Eupholus_schoenherri	Eupholus_schoenherri	Eupholus-s-mimikanus.unaligned.fasta	0	144	31
Eupholus_sp_3949	E._schoenherrii_mimikanus_ARC3949	E._schoenherrii_mimikanus_ARC3949	16700895	1675022681	13.3	26.8	8578	518	0.0604	0	89	28	284083	548.423	7.19904	224	1059	567.5	1		Eupholus_sp_3949-READ1.fastq.gz	Eupholus_sp_3949	Eupholus_sp_3949	Eupholus-sp-3949.unaligned.fasta
Eupholus_sp_4055	E._cf._schoenherrii_Dahamo_ARC4055	E._cf._schoenherrii_Dahamo_ARC4055	13200563	1324574562	14.5	22.8	5953	476	0.08	0	102	25	238483	501.015	8.99217	224	3272	493.5	1		Eupholus_sp_4055-READ2.fastq.gz	Eupholus_sp_4055	Eupholus_sp_4055	Eupholus-sp-4055.unaligned.fasta
Gymnopholus_cf_subnacreus_2639	G._(Niphetoscapha)_cf._subnacreus_ARC2639	G._(Niphetoscapha)_cf._subnacreus_ARC2639	10010201	1003280416	7.7	21.5	9490	420	0.0443	0	176	32	194791	463.788	6.62799	225	844	457.5	0		Gymnopholus_cf_subnacreus_2639-READ2.fastq.gz	Gymnopholus_cf_subnacreus_2639	Gymnopholus_cf_subnacreus_2639	Gymnopholus-cf-subnacreus-2639.unaligned.fasta
Gymnopholus_cf_subnacreus_2645	G._(Niphetoscapha)_cf_subnacreus_ARC2645	G._(Niphetoscapha)_cf_subnacreus_ARC2645	8421263	843685336	8	20.5	7348	417	0.0568	0	202	28	206096	494.235	6.81346	224	923	507	0		Gymnopholus_cf_subnacreus_2645-READ-singleton.fastq.gz	Gymnopholus_cf_subnacreus_2645	Gymnopholus_cf_subnacreus_2645	Gymnopholus-cf-subnacreus-2645.unaligned.fasta
Gymnopholus_inexspectatus	G._(Niphetoscapha)_inexspectatus_ARC2641	G._(Niphetoscapha)_inexspectatus_ARC2641	4760986	476385565	8.3	15.3	4692	422	0.0899	0	116	20	188773	447.329	5.95754	227	749	447	0		Gymnopholus_inexspectatus-READ-singleton.fastq.gz	Gymnopholus_inexspectatus	Gymnopholus_inexspectatus	Gymnopholus-inexspectatus.unaligned.fasta
Gymnopholus_marquardti	G._marquardti_MVD62	G._marquardti_MVD62	16153302	1612318391	10.6	33	15317	418	0.0273	0	122	19	129175	309.031	3.03246	225	529	296	0		Gymnopholus_marquardti-READ2.fastq.gz	Gymnopholus_marquardti	Gymnopholus_marquardti	Gymnopholus-marquardti.unaligned.fasta
Gymnopholus_MtWilhelm_botaicus	G._botaicus_MVD52	G._botaicus_MVD52	12176215	1220313930	12.2	32.9	10864	523	0.0481	0	96	24	323915	619.34	8.63335	229	1605	641	3		Gymnopholus_MtWilhelm_botaicus-READ1.fastq.gz	Gymnopholus_MtWilhelm_botaicus	Gymnopholus_MtWilhelm_botaicus	Gymnopholus-MtWilhelm-botaicus.unaligned.fasta
Gymnopholus_MtWilhelm_integrirostris	G._cf._integrirostris_MtWilhelm_MVD11	G._cf._integrirostris_MtWilhelm_MVD11	8219724	822537916	11.1	28.7	9410	475	0.0505	0	134	29	256347	539.678	7.16548	228	1062	561	1		Gymnopholus_MtWilhelm_integrirostris-READ1.fastq.gz	Gymnopholus_MtWilhelm_integrirostris	Gymnopholus_MtWilhelm_integrirostris	Gymnopholus-MtWilhelm-integrirostris.unaligned.fasta
Gymnopholus_nitidus	G._(Niphetoscapha)_nitidus_ARC4228	G._(Niphetoscapha)_nitidus_ARC4228	13249219	1328439949	9.1	36.5	14302	519	0.0363	0	103	23	296623	571.528	8.28096	227	2271	583	5		Gymnopholus_nitidus-READ2.fastq.gz	Gymnopholus_nitidus	Gymnopholus_nitidus	Gymnopholus-nitidus.unaligned.fasta
Gymnopholus_rostralis_4225	G._(Niphetoscapha)_rostralis_ARC4225	G._(Niphetoscapha)_rostralis_ARC4225	12399530	1243073954	8.2	41.1	14469	460	0.0318	0	205	34	253152	550.33	9.28015	225	2976	564.5	2		Gymnopholus_rostralis_4225-READ-singleton.fastq.gz	Gymnopholus_rostralis_4225	Gymnopholus_rostralis_4225	Gymnopholus-rostralis-4225.unaligned.fasta
Gymnopholus_rostralis	G._(Niphetoscapha)_rostralis_ARC2635	G._(Niphetoscapha)_rostralis_ARC2635	5905293	591899761	9.2	19.2	5196	443	0.0853	0	144	31	242959	548.44	8.03168	226	1079	557	1		Gymnopholus_rostralis-READ1.fastq.gz	Gymnopholus_rostralis	Gymnopholus_rostralis	Gymnopholus-rostralis.unaligned.fasta
Gymnopholus_sp_1571	G._cf._gressitti_ARC1571	G._cf._gressitti_ARC1571	11306944	1133657998	9.7	24.3	8629	482	0.0559	0	119	22	257494	534.22	8.1617	227	2083	541	2		Gymnopholus_sp_1571-READ2.fastq.gz	Gymnopholus_sp_1571	Gymnopholus_sp_1571	Gymnopholus-sp-1571.unaligned.fasta
Gymnopholus_vegetatus	G._vegetatus_ARC1572	G._vegetatus_ARC1572	13993044	1404813086	10.3	30.3	9612	513	0.0534	0	74	23	240980	469.747	6.27162	224	895	468	0		Gymnopholus_vegetatus-READ-singleton.fastq.gz	Gymnopholus_vegetatus	Gymnopholus_vegetatus	Gymnopholus-vegetatus.unaligned.fasta
Gymnopholus_weiskei_2635	G._weiskei_ARC2635	G._weiskei_ARC2635	14379939	1442254672	9.8	39.3	10448	549	0.0525	0	87	34	307957	560.942	6.93118	229	1131	589	1		Gymnopholus_weiskei_2635-READ-singleton.fastq.gz	Gymnopholus_weiskei_2635	Gymnopholus_weiskei_2635	Gymnopholus-weiskei-2635.unaligned.fasta
Leptopius_sp_4060	Leptopius_clavis_ARC4060	Leptopius_clavis_ARC4060	1716890	171570349	5.4	8	2322	344	0.1481	0	91	17	128668	374.035	5.37927	224	645	359.5	0		Leptopius_sp_4060-READ1.fastq.gz	Leptopius_sp_4060	Leptopius_sp_4060	Leptopius-sp-4060.unaligned.fasta
Leptopius_sp_4064	Perperus_sp.1_ARC4064	Perperus_sp.1_ARC4064	9814510	980837556	27.8	21.9	5784	490	0.0847	0	86	25	237823	485.353	6.2445	224	879	493	0		Leptopius_sp_4064-READ1.fastq.gz	Leptopius_sp_4064	Leptopius_sp_4064	Leptopius-sp-4064.unaligned.fasta
Leptopius_sp_4230	Amisallus_cf._whitei_ARC4230	Amisallus_cf._whitei_ARC4230	13285511	1331939280	7.5	81.9	18913	557	0.0295	0	152	36	347677	624.196	9.02431	225	2733	645	6		Leptopius_sp_4230-READ2.fastq.gz	Leptopius_sp_4230	Leptopius_sp_4230	Leptopius-sp-4230.unaligned.fasta
Leptopius_sp_5_Perperus_sp	Perperus_sp.2_ARC4233	Perperus_sp.2_ARC4233	6355636	637988064	10.7	53.5	6431	610	0.0949	0	41	24	310498	509.013	5.48911	224	887	519.5	0		Leptopius_sp_5_Perperus_sp-READ-singleton.fastq.gz	Leptopius_sp_5_Perperus_sp	Leptopius_sp_5_Perperus_sp	Leptopius-sp-5-Perperus-sp.unaligned.fasta
Mandalotus_sp1_4065	Mandalotus_sp._ARC4065	Mandalotus_sp._ARC4065	15278847	1531099764	10	30	17089	547	0.032	0	49	24	299985	548.419	6.86847	228	1026	563	1		Mandalotus_sp1_4065-READ1.fastq.gz	Mandalotus_sp1_4065	Mandalotus_sp1_4065	Mandalotus-sp1-4065.unaligned.fasta
Rhinoscapah_lg_brown_MtWilhelm	R._lg_brown_MtWilhelm_MVD51	R._lg_brown_MtWilhelm_MVD51	15339508	1538186074	11.6	43.1	15667	465	0.0297	0	169	29	275714	592.933	8.27885	226	986	611	0		Rhinoscapah_lg_brown_MtWilhelm-READ2.fastq.gz	Rhinoscapah_lg_brown_MtWilhelm	Rhinoscapah_lg_brown_MtWilhelm	Rhinoscapah-lg-brown-MtWilhelm.unaligned.fasta
Rhinoscapha_cf_richteri	R._thomsoni_ARC1563	R._thomsoni_ARC1563	11804624	1182866594	10.1	21.6	8745	480	0.0549	0	89	20	227983	474.965	6.58448	224	1800	474	1		Rhinoscapha_cf_richteri-READ1.fastq.gz	Rhinoscapha_cf_richteri	Rhinoscapha_cf_richteri	Rhinoscapha-cf-richteri.unaligned.fasta
Rhinoscapha_humboldtiana	R._humboldtiana_ARC1578	R._humboldtiana_ARC1578	9400660	942769467	9.4	29.8	8595	463	0.0539	0	144	24	223848	483.473	6.25968	224	1263	498	1		Rhinoscapha_humboldtiana-READ1.fastq.gz	Rhinoscapha_humboldtiana	Rhinoscapha_humboldtiana	Rhinoscapha-humboldtiana.unaligned.fasta
Rhinoscapha_sp1_4068	Celebia_(Rhinoscapha)_scalaris_ARC4068	Celebia_(Rhinoscapha)_scalaris_ARC4068	15303119	1529265876	31.6	27.2	8795	273	0.031	0	311	20	113228	414.755	8.88018	226	956	382	0		Rhinoscapha_sp1_4068-READ2.fastq.gz	Rhinoscapha_sp1_4068	Rhinoscapha_sp1_4068	Rhinoscapha-sp1-4068.unaligned.fasta
Rhinoscapha_sp_1569	R._cf._fenestrata_ARC1569	R._cf._fenestrata_ARC1569	5487342	549275515	9.1	18.7	5569	401	0.072	0	183	28	211728	528	7.91061	226	1111	540	1		Rhinoscapha_sp_1569-READ2.fastq.gz	Rhinoscapha_sp_1569	Rhinoscapha_sp_1569	Rhinoscapha-sp-1569.unaligned.fasta
Rhinoscapha_sp_1570	R._cf._doriae_ARC1570	R._cf._doriae_ARC1570	12708218	1273634752	10.9	23.3	9600	519	0.0541	0	87	33	285457	550.013	6.89268	224	1167	564	3		Rhinoscapha_sp_1570-READ2.fastq.gz	Rhinoscapha_sp_1570	Rhinoscapha_sp_1570	Rhinoscapha-sp-1570.unaligned.fasta
Rhinoscapha_sp2_4069	R._insignis_ARC4069	R._insignis_ARC4069	13525373	1356329052	14.5	30.3	10742	502	0.0467	0	117	26	280081	557.93	8.16125	229	1869	567	4		Rhinoscapha_sp2_4069-READ-singleton.fastq.gz	Rhinoscapha_sp2_4069	Rhinoscapha_sp2_4069	Rhinoscapha-sp2-4069.unaligned.fasta
Rhinoscapha_sp_3633	R._sp._PNG_Highlands_ARC3633	R._sp._PNG_Highlands_ARC3633	10580390	1060226988	8.7	21.9	9737	251	0.0258	0	372	40	121760	485.1	10.5606	224	1609	477	1		Rhinoscapha_sp_3633-READ-singleton.fastq.gz	Rhinoscapha_sp_3633	Rhinoscapha_sp_3633	Rhinoscapha-sp-3633.unaligned.fasta
Rhinoscapha_sp_3_Pachyrhynchus_like_pattern	R._sp._Pachyrhynchus_pattern_ARC4070	R._sp._Pachyrhynchus_pattern_ARC4070	12889504	1292143620	17.3	47.8	7436	538	0.0724	0	113	26	319544	593.948	7.07291	225	1014	612	2		Rhinoscapha_sp_3_Pachyrhynchus_like_pattern-READ1.fastq.gz	Rhinoscapha_sp_3_Pachyrhynchus_like_pattern	Rhinoscapha_sp_3_Pachyrhynchus_like_pattern	Rhinoscapha-sp-3-Pachyrhynchus-like-pattern.unaligned.fasta
Rhinoscapha_sp_of_Behrensiellus_habitus	R._cf._obsidiana_ARC4054	R._cf._obsidiana_ARC4054	11660103	1168983333	9.7	23	7818	500	0.064	0	95	24	251475	502.95	6.06326	225	836	513	0		Rhinoscapha_sp_of_Behrensiellus_habitus-READ2.fastq.gz	Rhinoscapha_sp_of_Behrensiellus_habitus	Rhinoscapha_sp_of_Behrensiellus_habitus	Rhinoscapha-sp-of-Behrensiellus-habitus.unaligned.fasta
Rhinoscapha_tricolor	R._tricolor_ARC1560	R._tricolor_ARC1560	11138566	1114640314	18	25.5	7143	441	0.0617	0	159	28	235509	534.034	7.02511	226	925	548	0		Rhinoscapha_tricolor-READ2.fastq.gz	Rhinoscapha_tricolor	Rhinoscapha_tricolor	Rhinoscapha-tricolor.unaligned.fasta
Rhinoscapha_tuberculata	R._tuberculata_ARC1568	R._tuberculata_ARC1568	22154896	2222956106	10.4	26.5	16481	484	0.0294	0	110	23	219805	454.143	5.91744	228	858	453	0		Rhinoscapha_tuberculata-READ1.fastq.gz	Rhinoscapha_tuberculata	Rhinoscapha_tuberculata	Rhinoscapha-tuberculata.unaligned.fasta
Rhinoscapha_usta	R._usta_ARC1567	R._usta_ARC1567	10638845	1065556400	12.3	25.4	6478	476	0.0735	0	116	24	240556	505.37	8.48513	227	2693	505	2		Rhinoscapha_usta-READ2.fastq.gz	Rhinoscapha_usta	Rhinoscapha_usta	Rhinoscapha-usta.unaligned.fasta
Stenocorynus_aridus	Stenocorynus_cf._marginatus_ARC4067	Stenocorynus_cf._marginatus_ARC4067	11586268	1158976160	9.5	25.2	20721	429	0.0207	0	169	25	215462	502.242	7.09907	225	1073	515	1		Stenocorynus_aridus-READ1.fastq.gz	Stenocorynus_aridus	Stenocorynus_aridus	Stenocorynus-aridus.unaligned.fasta
			1.21866e+07	1.22003e+09
Eupholus_schoenherri	E._schoenherrii_schoenherrii_ARC1573
					10.1	35.2	18439	405	0.022	0	143	18

## Sheet: Sheet1
sample	reads	total bp	contigs mean coverage	UCE mean coverage	total contigs2	number of UCE contigs	% uniques	duplicate probe matches	UCE loci removed for matching multiple contigs	contigs removed for matching multiple UCE loci	total bp2	mean length3	95 CI length	min length	max length	median legnth	contigs >1kb
Amisallus_cf._whitei_ARC4230	13285511	1331939280	7.5	81.9	18913	557	0.0295	0	152	36	347677	624.196	9.02431	225	2733	645	6
Celebia_(Rhinoscapha)_scalaris_ARC4068	15303119	1529265876	31.6	27.2	8795	273	0.031	0	311	20	113228	414.755	8.88018	226	956	382	0
E._azureus_Pindiu_ARC1554	8725389	874030122	14.2	19.2	4788	493	0.103	0	80	22	293842	596.028	8.18858	225	1361	609	2
E._azureus_Sattelberg_ARC1556	8780567	880447046	14.6	20.5	4595	463	0.1008	0	82	24	233161	503.587	7.34465	226	1864	511	3
E._bennetti_ARC1557	17930213	1799289252	11.1	25.2	9936	482	0.0485	0	106	25	235087	487.732	6.37753	225	1384	490.5	1
E._cf._schoenherrii_Dahamo_ARC4055	13200563	1324574562	14.5	22.8	5953	476	0.08	0	102	25	238483	501.015	8.99217	224	3272	493.5	1
E._compositus_MVD_26_46	7506234	730899572	10.4	11.2	3752	104	0.0277	0	38	12	26045	250.433	2.69119	224	380	241.5	0
E._cuvierii_MVD25	31283213	3106286682	11.9	41.3	29818	545	0.0183	0	107	24	310052	568.903	7.48672	225	1948	581	1
E._geoffroyi_Cyclops_Mts_ARC1576	10358323	1039075823	16.3	28.3	4780	473	0.099	0	120	23	232148	490.799	6.34984	224	796	504	0
E._geoffroyi_MtWilhelm_MVD10	7248160	726643514	15	26.9	5797	498	0.0859	0	79	20	243776	489.51	6.08194	224	843	503.5	0
E._loriae_MVD49	10820695	1069886682	17.4	15.9	7098	345	0.0486	0	227	24	188017	544.977	10.1668	224	1030	553	3
E._magnificus_MVD59	12333632	1236667139	7.2	25.5	16846	443	0.0263	0	74	18	184456	416.379	5.71292	224	771	405	0
E._messagieri_MVD50	14640815	1464621241	5.1	17.2	43551	245	0.0056	0	270	20	91929	375.22	7.24194	232	764	350	0
E._nickerli_MVD60	14291751	1434494172	9.8	51.4	14225	429	0.0302	0	145	22	173817	405.168	5.02772	224	765	404	0
E._rigouti_MVD57	23017467	2309353771	9	37.2	26245	393	0.015	0	181	25	152393	387.768	5.27187	224	723	373	0
E._schoenherrii_mimikanus_ARC3949	16700895	1675022681	13.3	26.8	8578	518	0.0604	0	89	28	284083	548.423	7.19904	224	1059	567.5	1
E._schoenherrii_mimikanus_MVD58	16515016	1656763985	10.1	35.2	18439	405	0.022	0	143	18	154181	380.694	5.10046	224	712	379	0
E._schoenherrii_schoenherrii_ARC1573	8925910	895604861	16.7	24.4	4351	452	0.1039	0	122	25	210916	466.628	5.57615	224	758	483	0
G._(Niphetoscapha)_cf_subnacreus_ARC2645	8421263	843685336	8	20.5	7348	417	0.0568	0	202	28	206096	494.235	6.81346	224	923	507	0
G._(Niphetoscapha)_cf._subnacreus_ARC2639	10010201	1003280416	7.7	21.5	9490	420	0.0443	0	176	32	194791	463.788	6.62799	225	844	457.5	0
G._(Niphetoscapha)_inexspectatus_ARC2641	4760986	476385565	8.3	15.3	4692	422	0.0899	0	116	20	188773	447.329	5.95754	227	749	447	0
G._(Niphetoscapha)_nitidus_ARC4228	13249219	1328439949	9.1	36.5	14302	519	0.0363	0	103	23	296623	571.528	8.28096	227	2271	583	5
G._(Niphetoscapha)_rostralis_ARC2635	5905293	591899761	9.2	19.2	5196	443	0.0853	0	144	31	242959	548.44	8.03168	226	1079	557	1
G._(Niphetoscapha)_rostralis_ARC4225	12399530	1243073954	8.2	41.1	14469	460	0.0318	0	205	34	253152	550.33	9.28015	225	2976	564.5	2
G._botanicus_MVD52	12176215	1220313930	12.2	32.9	10864	523	0.0481	0	96	24	323915	619.34	8.63335	229	1605	641	3
G._cf._gressitti_ARC1571	11306944	1133657998	9.7	24.3	8629	482	0.0559	0	119	22	257494	534.22	8.1617	227	2083	541	2
G._cf._integrirostris_MtWilhelm_MVD11	8219724	822537916	11.1	28.7	9410	475	0.0505	0	134	29	256347	539.678	7.16548	228	1062	561	1
G._marquardti_MVD62	16153302	1612318391	10.6	33	15317	418	0.0273	0	122	19	129175	309.031	3.03246	225	529	296	0
G._vegetatus_ARC1572	13993044	1404813086	10.3	30.3	9612	513	0.0534	0	74	23	240980	469.747	6.27162	224	895	468	0
G._weiskei_ARC2635	14379939	1442254672	9.8	39.3	10448	549	0.0525	0	87	34	307957	560.942	6.93118	229	1131	589	1
Leptopius_clavis_ARC4060	1716890	171570349	5.4	8	2322	344	0.1481	0	91	17	128668	374.035	5.37927	224	645	359.5	0
Mandalotus_sp._ARC4065	15278847	1531099764	10	30	17089	547	0.032	0	49	24	299985	548.419	6.86847	228	1026	563	1
Perperus_sp.1_ARC4064	9814510	980837556	27.8	21.9	5784	490	0.0847	0	86	25	237823	485.353	6.2445	224	879	493	0
Perperus_sp.2_ARC4233	6355636	637988064	10.7	53.5	6431	610	0.0949	0	41	24	310498	509.013	5.48911	224	887	519.5	0
R._cf._batjanensis_ARC4073	11034214	1105981401	12.1	34.2	8329	482	0.0579	0	120	25	247146	512.751	6.80533	224	1050	530.5	1
R._cf._doriae_ARC1570	12708218	1273634752	10.9	23.3	9600	519	0.0541	0	87	33	285457	550.013	6.89268	224	1167	564	3
R._cf._fenestrata_ARC1569	5487342	549275515	9.1	18.7	5569	401	0.072	0	183	28	211728	528	7.91061	226	1111	540	1
R._cf._obsidiana_ARC4054	11660103	1168983333	9.7	23	7818	500	0.064	0	95	24	251475	502.95	6.06326	225	836	513	0
R._humboldtiana_ARC1578	9400660	942769467	9.4	29.8	8595	463	0.0539	0	144	24	223848	483.473	6.25968	224	1263	498	1
R._insignis_ARC4069	13525373	1356329052	14.5	30.3	10742	502	0.0467	0	117	26	280081	557.93	8.16125	229	1869	567	4
R._lg_brown_MtWilhelm_MVD51	15339508	1538186074	11.6	43.1	15667	465	0.0297	0	169	29	275714	592.933	8.27885	226	986	611	0
R._sp._Pachyrhynchus_pattern_ARC4070	12889504	1292143620	17.3	47.8	7436	538	0.0724	0	113	26	319544	593.948	7.07291	225	1014	612	2
R._sp._PNG_Highlands_ARC3633	10580390	1060226988	8.7	21.9	9737	251	0.0258	0	372	40	121760	485.1	10.5606	224	1609	477	1
R._thomsoni_ARC1563	11804624	1182866594	10.1	21.6	8745	480	0.0549	0	89	20	227983	474.965	6.58448	224	1800	474	1
R._tricolor_ARC1560	11138566	1114640314	18	25.5	7143	441	0.0617	0	159	28	235509	534.034	7.02511	226	925	548	0
R._tuberculata_ARC1568	22154896	2222956106	10.4	26.5	16481	484	0.0294	0	110	23	219805	454.143	5.91744	228	858	453	0
R._usta_ARC1567	10638845	1065556400	12.3	25.4	6478	476	0.0735	0	116	24	240556	505.37	8.48513	227	2693	505	2
Stenocorynus_cf._marginatus_ARC4067	11586268	1158976160	9.5	25.2	20721	429	0.0207	0	169	25	215462	502.242	7.09907	225	1073	515	1
