# Supplementary material for: Ultraconserved elements (UCEs) resolve the phylogeny of Australasian smurf-weevils
Source: PLoS One. 2017 Nov 22;12(11):e0188044. doi: 10.1371/journal.pone.0188044 (PMC5699822; doi:10.1371/journal.pone.0188044)
Supplement: S2 Table — Matrix % complete indicate the percent completeness of the UCE loci alignments. 1st round of sequencing indicates the number of UCE loci alignments from the first round of sequencing of the 48 samples on an illumina HiSeq 3000 half lane. 2nd round of sequencing indicates the number UCE loci alignments from the concatenation of reads from the second round of sequencing (same 48 samples on an illumina HiSeq 3000 half lane) and the first round of sequencing. (XLS) [file pone.0188044.s002.xls]

## Sheet: 1st vs 2nd rouns sequencing UCE
Matrix % complete	1st round of sequencing # UCE alignments	2nd round of sequencing # UCE alignments
Matrix 50%	527	537
Matrix 55%	510	520
Matrix 60%	468	481
Matrix 65%	418	441
Matrix 70%	359	395
Matrix 75%	274	305
Matrix 80%	201	222
Matrix 85%	113	139
Matrix 90%	54	77
Matrix 95%	16	22
