# Supplementary material for: Ultraconserved elements (UCEs) resolve the phylogeny of Australasian smurf-weevils
Source: PLoS One. 2017 Nov 22;12(11):e0188044. doi: 10.1371/journal.pone.0188044 (PMC5699822; doi:10.1371/journal.pone.0188044)
Supplement: S1 File — (ZIP) [file pone.0188044.s007.zip]

Archive with 25 entries (22 files):
- Supplemental_Partition_Number_of_partitions_PIS_Charsets/
- Supplemental_Partition_Number_of_partitions_PIS_Charsets/Number of Sites vs. Number of Partitions-mrbayes.pdf
- __MACOSX/
- __MACOSX/Supplemental_Partition_Number_of_partitions_PIS_Charsets/
- __MACOSX/Supplemental_Partition_Number_of_partitions_PIS_Charsets/._Number of Sites vs. Number of Partitions-mrbayes.pdf
- Supplemental_Partition_Number_of_partitions_PIS_Charsets/Number of Sites vs. Number of Partitions-raxml.pdf
- __MACOSX/Supplemental_Partition_Number_of_partitions_PIS_Charsets/._Number of Sites vs. Number of Partitions-raxml.pdf
- Supplemental_Partition_Number_of_partitions_PIS_Charsets/partitions1-MrBayes.pdf
- __MACOSX/Supplemental_Partition_Number_of_partitions_PIS_Charsets/._partitions1-MrBayes.pdf
- Supplemental_Partition_Number_of_partitions_PIS_Charsets/partitions1-RAxML.pdf
- __MACOSX/Supplemental_Partition_Number_of_partitions_PIS_Charsets/._partitions1-RAxML.pdf
- Supplemental_Partition_Number_of_partitions_PIS_Charsets/partitions2-MrBayes.pdf
- __MACOSX/Supplemental_Partition_Number_of_partitions_PIS_Charsets/._partitions2-MrBayes.pdf
- Supplemental_Partition_Number_of_partitions_PIS_Charsets/partitions2-RAxML.pdf
- __MACOSX/Supplemental_Partition_Number_of_partitions_PIS_Charsets/._partitions2-RAxML.pdf
- Supplemental_Partition_Number_of_partitions_PIS_Charsets/partitions3-MrBayes.pdf
- __MACOSX/Supplemental_Partition_Number_of_partitions_PIS_Charsets/._partitions3-MrBayes.pdf
- Supplemental_Partition_Number_of_partitions_PIS_Charsets/partitions3-RAxML.pdf
- __MACOSX/Supplemental_Partition_Number_of_partitions_PIS_Charsets/._partitions3-RAxML.pdf
- Supplemental_Partition_Number_of_partitions_PIS_Charsets/partitions4-MrBayes.pdf
- __MACOSX/Supplemental_Partition_Number_of_partitions_PIS_Charsets/._partitions4-MrBayes.pdf
- Supplemental_Partition_Number_of_partitions_PIS_Charsets/partitions4-RAxML.pdf
- __MACOSX/Supplemental_Partition_Number_of_partitions_PIS_Charsets/._partitions4-RAxML.pdf
- Supplemental_Partition_Number_of_partitions_PIS_Charsets/partitions5-MrBayes.pdf
- __MACOSX/Supplemental_Partition_Number_of_partitions_PIS_Charsets/._partitions5-MrBayes.pdf
